# Supplementary material for: Molecular Design of H2 Storage/Release Devices: A Direct Ab Initio MD Study
Source: Nanomaterials (Basel). 2025 Oct 1;15(19):1498. doi: 10.3390/nano15191498 (PMC12525842; doi:10.3390/nano15191498)
Supplement: Supplementary file 1 [file nanomaterials-15-01498-s001.zip]

Archive with 1 entries (1 files):
- nanomaterials-3818463-supplementary.pdf
